# Supplementary material for: Analysis Transcriptome and Phytohormone Changes Associated with the Allelopathic Effects of Ginseng Hairy Roots Induced by Different-Polarity Ginsenoside Components
Source: Molecules. 2024 Apr 19;29(8):1877. doi: 10.3390/molecules29081877 (PMC11053915; doi:10.3390/molecules29081877)
Supplement: Supplementary file 1 [file molecules-29-01877-s001.zip]

Archive with 1 entries (1 files):
- molecules-2955247-supplementary.pdf
